# Supplementary material for: The Use of Contact Tracing Technologies for Infection Prevention and Control Purposes in Nosocomial Settings: A Systematic Literature Review
Source: Infect Dis Rep. 2024 Jun 7;16(3):519–30. doi: 10.3390/idr16030039 (PMC11203438; doi:10.3390/idr16030039)
Supplement: Supplementary file 1 [file idr-16-00039-s001.zip]

Archive with 1 entries (1 files):
- idr-2944838-supplementary.pdf
